# Supplementary material for: Mpox knowledge and positive attitudes in Sub-Saharan African healthcare workers after 2022 outbreak of disease: A systematic review and meta-analysis
Source: PLoS Negl Trop Dis. 2026 Feb 9;20(2):e0013977. doi: 10.1371/journal.pntd.0013977 (PMC12900440; doi:10.1371/journal.pntd.0013977)
Supplement: S4 File — (XLSX) [file pntd.0013977.s004.xlsx]

## Sheet: Sheet1
Study	Publication year	Extractor(s)	Date Extracted	Eligibility Confirmed?	Country	Study Design	Total Sample	Response Rate (%)	Included Sample	n_Good_Knowledge	%_Good_Knowledge	n_Positive_Attitude	%_Positive_Attitude	JBI Score	Data Source	correspondence	Notes
Almaw et al	2024	ML & YA	20-29/7/2025	yes	Ethiopia	Cross sectional	640	96.9	620	361	58.3	222	35.8		Published article	Not required
Aynalem et al	2025	ML & YA	20-29/7/2025	yes	Ethiopia	Cross sectional	201	99.5	200	77	38.5	124	62		Published article	Not required
Beyna et al	2025	ML & YA	20-29/7/2025	yes	Ethiopia	Cross sectional	401	95.3	382	185	48.4	188	49.2		Published article	Not required
Fetensa et al	2025	ML & YA	20-29/7/2025	yes	Ethiopia	Cross sectional	800	94	749	423	56.5	386	51.5		Published article	Not required
Kiros et al	2025	ML & YA	20-29/7/2025	yes	Ethiopia	Cross sectional	384	100	384	108	28.13	145	37.76		Published article	Not required
Abdulmumin et al	2023	ML & YA	20-29/7/2025	yes	Nigeria	Cross sectional	402	100	402	330	82.1	281	69.9		Published article	Not required
Oche et al	2024	ML & YA	20-29/7/2025	yes	Nigeria	Cross sectional	210	100	210	151	72	NR	NR		Published article	Not required	Not reported Attitude outcome
Orok et al	2024	ML & YA	20-29/7/2025	yes	Nigeria	Cross sectional	227	100	227	51	22.5	101	44.5		Published article	Not required
Ajayi et al	2023	ML & YA	20-29/7/2025	yes	Nigeria	Cross sectional	338	93	316	107	33	NR	NR		Published article	Not required	Not reported Attitude outcome
Uche et al	2024	ML & YA	20-29/7/2025	yes	Nigeria	Cross sectional	609	100	609	318	52.2	NR	NR		Published article	Not required	Not reported Attitude outcome
Iwafor et al	2023	ML & YA	20-29/7/2025	yes	Nigeria	Cross sectional	450	36.4	164	38	23.2	NR	NR		Published article	Not required	Not reported Attitude outcome
Epipode et al	2025	ML & YA	20-29/7/2025	yes	Burundi	Cross sectional	471	100	471	330	70	NR	NR		Published article	Not required	Not reported Attitude outcome
Namakula et al	2025	ML & YA	20-29/7/2025	yes	Uganda	Cross sectional	423	100	423	186	44	NR	NR		Published article	Not required	Not reported Attitude outcome
Joyce et al	2025	ML & YA	20-29/7/2025	yes	Uganda	Cross sectional	426	80	339	202	60	270	80		Published article	Not required
Nka et al	2024	ML & YA	20-29/7/2025	yes	Cameroon	Cross sectional	377	90.7	342	144	42.1	NR	NR		Published article	Not required	Not reported Attitude outcome
Sofonias et al	2024	ML & YA	20-29/7/2025	yes	Ethiopia	Cross sectional	226	92.4	209	70	35.4	NR	NR		Published article	Not required	Not reported Attitude outcome
				yes
